# Supplementary material for: Academic Integrity and Cheating in Dental Education: Prevalence, Drivers, and Career Implications
Source: Dent J (Basel). 2026 Jan 19;14(1):65. doi: 10.3390/dj14010065 (PMC12839645; doi:10.3390/dj14010065)
Supplement: Supplementary file 1 [file dentistry-14-00065-s001.zip]

Archive with 1 entries (1 files):
- dentistry-3928075-supplementary.pdf
